# Supplementary material for: Tooth enamel oxygen “isoscapes” show a high degree of human mobility in prehistoric Britain
Source: Sci Rep. 2016 Oct 7;6:34986. doi: 10.1038/srep34986 (PMC5054518; doi:10.1038/srep34986)
Supplement: Supplementary Table S1 [file srep34986-s2.xls]

## Sheet: Pellegrini_et_al_SI
Tooth enamel oxygen “isoscapes” show a high degree of human mobility in prehistoric Britain. M. Pellegrini, J. Pouncett, M. Jay, M Parker Pearson, M. P. Richards Table of results for the investigated specimens.
S1: Table of results for the investigated specimens.
FID	Sample	Measured d18Op	Average deviation	n	FID	Details	Locale	Period	LMiIndex	LMiZScore	LMiPValue	COType	Included	Predicted d18Op	Error	StdError	Stdd_Error	NormValue
0	SK 1	16.9	0.144158	2	0	Ruchlaw Mains, East Lothian	NT 61 74	Early Bronze Age	1.801	5.296	0	LL	Yes	17	0.1	0.568	0.155	0.199
1	SK 2	17.4	0.00774	2	1	Redden Farm, Sprouston, Scottish Borders	NT 78 37	Early Bronze Age	0.839	2.744	0.006	LL	Yes	17.1	-0.3	0.577	-0.574	-0.586
2	SK 4	16.7	0.167861	2	2	Blackness Castle, West Lothian	NT 05 80	Early Bronze Age	2.304	7.486	0	LL	Yes	16.9	0.2	0.573	0.406	0.443
3	SK 6	16.3	0.140771	2	3	Boatbridge Quarry (Cist 2), Thankerton, South Lanarkshire	NS 98 37	Early Bronze Age	2.866	9.813	0	LL	Yes	17	0.7	0.578	1.217	1.229
4	SK 8	16.6	0.274539	2	4	Gairneybank (Cist 3), Perth & Kinross	NT 12 98	Early Bronze Age	2.486	7.795	0	LL	Yes	16.9	0.3	0.57	0.564	0.621
5	SK 9	17.2	0.244188	4	5	Skateraw (Roy Ritchie, 1958), East Lothian	NT 73 75	Early Bronze Age	1.416	2.146	0.032		Yes	17	-0.2	0.568	-0.341	-0.329
6	SK 10	16.8	0.0111262	2	6	Skateraw (Joanna Close-Brooks, 1972), East Lothian	NT 72 75	Early Bronze Age	1.717	2.666	0.008		Yes	17	0.2	0.568	0.359	0.391
7	SK 12	16.9	0.128678	2	7	Juniper Green, Midlothian	NT 19 68	Early Bronze Age	1.801	6.122	0	LL	Yes	17	0.1	0.572	0.089	0.16
8	SK 13	16.6	0.0783675	2	8	Kinaldie (Kinaldy), Kintore, Aberdeenshire	NJ 83 15	Early Bronze Age	1.871	6.341	0	LL	Yes	17.2	0.6	0.564	1.023	1.028
9	SK 15	16.9	0.0807863	2	9	Thurston Mains (Skeleton 1), East Lothian	NT 70 72	Early Bronze Age	1.8	4.09	0	LL	Yes	17	0.1	0.569	0.178	0.219
10	SK 17	17.1	0.0518629	2	10	Broomend of Crichie (Cist 1, ET 4), Aberdeenshire	NJ 77 19	Early Bronze Age	0.394	0.4	0.689		Yes	17.2	0.1	0.564	0.145	0.189
11	SK 18	17.6	0.0760979	2	11	Broomend of Crichie (Cist 1, ET 5), Aberdeenshire	NJ 77 19	Early Bronze Age	0.393	0.399	0.69		Yes	17.2	-0.4	0.564	-0.742	-0.743
12	SK 19	17.6	0.147544	2	12	Clashfarquhar (Longhillock Cottages), Aberdeenshire	NO 92 95	Early Bronze Age	0.383	1.448	0.148		Yes	17.2	-0.4	0.565	-0.747	-0.768
13	SK 20	16.8	0.0749812	2	13	Tealing Hill, Angus	NO 41 39	Early Bronze Age	1.864	7.89	0	LL	Yes	17	0.2	0.568	0.349	0.359
14	SK 23	17.9	0.0991688	2	14	Birsley Quarry, Tranent, East Lothian	NT 39 72	Early Bronze Age	-0.133	-0.411	0.681		Yes	17	-0.9	0.569	-1.616	-1.843
15	SK 25	17.5	0.0899775	2	15	Porton, Wiltshire (1902, adult burial 4)	SU 21 35	Early Bronze Age	-0.051	-0.047	0.962		Yes	18.1	0.6	0.555	1.072	1.096
16	SK 26	17.9	0.0565988	2	16	Porton, Wiltshire (1902, burial 1)	SU 21 35	Early Bronze Age	-0.05	-0.046	0.963		Yes	18.1	0.2	0.555	0.352	0.38
17	SK 27	17.7	0.0609525	2	17	Sorisdale, Coll, Argyll & Bute	NM 27 63	Early Bronze Age	-0.082	-0.078	0.938		Yes	18	0.3	0.673	0.378	0.411
18	SK 30	17.2	0.0957825	2	18	Holm Mains Farm (Cist 1), Inverness, Highland	NH 65 41	Early Bronze Age	1.497	1.507	0.132		Yes	17.3	0.1	0.571	0.095	0.17
19	SK 31	16.8	0.231687	2	19	Holm Mains Farm (Cist 2), Inverness, Highland	NH 65 41	Early Bronze Age	1.496	1.507	0.132		Yes	17.3	0.5	0.571	0.795	0.862
20	SK 32	17.4	0.0846562	2	20	Kilspindie, Aberlady, East Lothian	NT 45 80	Early Bronze Age	0.802	2.478	0.013		Yes	17	-0.4	0.568	-0.744	-0.755
21	SK 33	17.5	0.216176	2	21	Western Castle Hill, Boyndlie, Aberdeenshire	NJ 90 62	Early Bronze Age	0.464	1.555	0.12		Yes	17.3	-0.2	0.571	-0.378	-0.38
22	SK 34	17.4	0.0227363	2	22	Carnach House, Delnies, Highland	NH 85 55	Early Bronze Age	0.548	1.338	0.181		Yes	17.2	-0.2	0.57	-0.318	-0.278
23	SK 35	16.2	0.056115	2	23	Uppermains, Catterline, Aberdeenshire	NO 85 79	Early Bronze Age	1.696	4.184	0	LL	Yes	17.1	0.9	0.565	1.639	1.704
24	SK 37	18.5	0.009675	2	24	Culduthel, Highland	NH 66 41	Early Bronze Age	-1.233	-1.936	0.053		Yes	17.3	-1.2	0.571	-2.183	-2.526
25	SK 38	17.8	0.0957825	2	25	Nether Criggie, Dunnottar, Aberdeenshire	NO 83 82	Early Bronze Age	0.075	0.194	0.846		Yes	17.1	-0.7	0.565	-1.182	-1.271
26	SK 39	17.5	0.0996525	2	26	Dalmore (Cist 1), Halkirk, Caithness	ND 13 49	Early Bronze Age	0.103	0.107	0.915		Yes	17.4	-0.1	0.588	-0.249	-0.179
27	SK 40	17.7	0.0996525	2	27	Dalmore (Cist 2), Halkirk, Caithness	ND 13 49	Early Bronze Age	0.103	0.107	0.915		Yes	17.4	-0.3	0.588	-0.589	-0.609
28	SK 41	17.6	0.183825	2	28	Park Quarry (Cist 1), Durris, Aberdeenshire	NO 80 97	Early Bronze Age	0.389	1.437	0.151		Yes	17.2	-0.4	0.564	-0.786	-0.794
29	SK 42	17.1	0.161573	2	29	Foveran, Formartine, Aberdeenshire	NJ 98 24	Early Bronze Age	1.019	3.42	0.001	LL	Yes	17.2	0.1	0.568	0.231	0.288
30	SK 43*	16.2	0.219139	2	30	Golspie (Cist 2), Highland	NC 83 00	Late Bronze Age	1.509	4.319	0	LL	Yes	17.2	1	0.578	1.744	1.792
31	SK 45	17.6	0.0469238	2	31	Keir, Belhelvie, Aberdeenshire	NJ 96 17	Early Bronze Age	0.402	1.378	0.168		Yes	17.2	-0.4	0.566	-0.678	-0.681
32	SK 46	16.7	0.0894937	2	32	Manar House, Inverurie, Aberdeenshire	NJ 74 20	Early Bronze Age	1.378	3.602	0	LL	Yes	17.2	0.5	0.564	0.852	0.905
33	SK 47	18	0.05805	2	33	Newlands (Cist 1), Oyne, Aberdeenshire	NJ 69 25	Early Bronze Age	-0.284	-0.896	0.37		Yes	17.2	-0.8	0.565	-1.432	-1.558
34	SK 49	16.9	0.0222525	2	34	Priory Park, Kirkcaldy, Fife	NT 28 92	Early Bronze Age	1.808	6.138	0	LL	Yes	16.9	0	0.568	0.072	0.131
35	SK 50	17	0.14319	2	35	Pitdrichie (Cist 2), Keabog, Aberdeenshire	NO 79 81	Early Bronze Age	1.207	3.165	0.002	LL	Yes	17.1	0.1	0.565	0.216	0.278
36	SK 51	17.4	0.0686925	2	36	Sandhole, Fetterangus, Aberdeenshire	NJ 99 52	Early Bronze Age	0.593	2.06	0.039		Yes	17.3	-0.1	0.571	-0.201	-0.14
37	SK 53	16.5	0.0609525	2	37	Stoneywood (Cist 1), Newhills, Aberdeenshire	NJ 88 10	Early Bronze Age	1.99	6.967	0	LL	Yes	17.2	0.7	0.564	1.201	1.208
38	SK 54	16.9	0.0203175	2	38	Whitestone, Skene, Aberdeenshire	NJ 80 06	Early Bronze Age	1.46	5.278	0	LL	Yes	17.2	0.3	0.564	0.465	0.475
39	SK 55	17	0.0319275	2	39	Fodderty Farm, Highland	NH 51 59	Early Bronze Age	0.925	2.23	0.026		Yes	17.3	0.3	0.58	0.462	0.464
40	SK 56	17.4	0.0788512	2	40	Lochend, Highland	NH 59 37	Early Bronze Age	0.45	0.942	0.346		Yes	17.3	-0.1	0.574	-0.249	-0.17
41	SK 58	17.4	0.0702887	2	41	Garrowby Wold 62, East Yorkshire	SE 80 56	Early Bronze Age	0.061	0.354	0.724		Yes	17.7	0.3	0.553	0.599	0.668
42	SK 61	16.8	0.071743	2	42	Acklam Wold 124 (Burial 4), East Yorkshire	SE 79 62	Early Bronze Age	-0.39	-0.876	0.381		Yes	17.7	0.9	0.553	1.657	1.746
43	SK 62	16.8	0.098889	2	43	Garton Slack 82 (Grave H. Sk 41), East Yorkshire	SE 97 57	Early Bronze Age	0.434	0.626	0.531		Yes	17.7	0.9	0.554	1.632	1.591
44	SK 64	17.6	0.0552615	2	44	Garton Slack 40 (Burial A, Skull 62), East Yorkshire	SE 96 58	Early Bronze Age	-0.004	-0.002	0.999		Yes	17.7	0.1	0.553	0.19	0.248
45	SK 65	17.2	0.0906482	2	45	Hanging Grimston 56 (Skull from Burial 3), East Yorkshire	SE 80 61	Early Bronze Age	-0.094	-0.129	0.897		Yes	17.7	0.5	0.553	0.938	0.965
46	SK 66	17.9	0.284548	2	46	Aldro 52 (Burial 3), East Yorkshire	SE 81 62	Early Bronze Age	-0.025	-0.037	0.97		Yes	17.7	-0.2	0.553	-0.337	-0.309
47	SK 67*	17.4	0.190487	2	47	Garton Slack 79 (Burial 1), East Yorkshire	SE 98 57	Middle Neolithic	0.163	0.844	0.399		Yes	17.7	0.3	0.554	0.545	0.552
48	SK 68	17.5	0.0945263	2	48	Hanging Grimston 56 (Burial 5), East Yorkshire	SE 80 61	Early Bronze Age	0.064	0.098	0.922		Yes	17.7	0.2	0.553	0.396	0.432
49	SK 69	18.1	0.158029	2	49	Garrowby Wold 101 (Burial C, Skull No. 83), East Yorkshire	SE 81 56	Early Bronze Age	-0.112	-0.218	0.827		Yes	17.7	-0.4	0.553	-0.668	-0.656
50	SK 70	18.1	0.0184205	2	50	Garrowby Wold 101 (Burial A), East Yorkshire	SE 81 56	Early Bronze Age	-0.112	-0.218	0.827		Yes	17.7	-0.4	0.553	-0.668	-0.645
51	SK 71	17.3	0.166737	2	51	Garrowby Wold 101 (Burial B), East Yorkshire	SE 81 56	Early Bronze Age	-0.019	-0.031	0.976		Yes	17.7	0.4	0.553	0.78	0.835
52	SK 72	18.5	0.0513835	2	52	Acklam Wold 204 (Burial 4), East Yorkshire	SE 79 62	Early Bronze Age	-0.265	-0.591	0.554		Yes	17.7	-0.8	0.553	-1.418	-1.44
53	SK 73	18.3	0.110279	2	53	Calais Wold 100 (Skull 89, Burial 2), East Yorkshire	SE 83 55	Early Bronze Age	-0.037	-0.074	0.941		Yes	17.7	-0.6	0.553	-1.029	-1.079
54	SK 76*	18.6	0.0940415	2	54	Painsthorpe Wold 4 (Burial 1), East Yorkshire	SE 82 59	Anglo Saxon	-0.159	-1.089	0.276		Yes	17.7	-0.9	0.552	-1.587	-1.746
55	SK 77	17.9	0.187624	2	55	Calais Wold 275 (Burial 3), East Yorkshire	SE 83 55	Early Bronze Age	0.007	0.024	0.981		Yes	17.7	-0.2	0.553	-0.306	-0.258
56	SK 78	17.9	0.151197	2	56	Calais Wold 275 (Burial 9), East Yorkshire	SE 83 55	Early Bronze Age	0.007	0.024	0.981		Yes	17.7	-0.2	0.553	-0.306	-0.248
57	SK 79	17.4	0.051397	2	57	Aldro 116 (Burial 6), East Yorkshire	SE 82 62	Early Bronze Age	0.231	0.337	0.736		Yes	17.7	0.3	0.552	0.565	0.633
58	SK 81	17	0.060379	2	58	Aldro 116 (Burial 2), East Yorkshire	SE 82 62	Early Bronze Age	0.066	0.1	0.921		Yes	17.7	0.7	0.552	1.289	1.315
59	SK 83	18.2	0.252494	2	59	Aldro 116 (Burial 3), East Yorkshire	SE 82 62	Early Bronze Age	-0.527	-0.749	0.454		Yes	17.7	-0.5	0.552	-0.883	-0.905
60	SK 85	17.9	0.040719	2	60	Garton Slack C63 (Burial 4, Grave D, Skull No. 13), East Yorkshire	SE 95 58	Early Bronze Age	-0.05	-0.047	0.963		Yes	17.7	-0.2	0.553	-0.35	-0.349
61	SK 88	17.6	0.013573	2	61	Towthorpe 43 (Burial 1, Skull No. 66a), East Yorkshire	SE 87 63	Early Bronze Age	0.046	0.28	0.78		Yes	17.7	0.1	0.553	0.184	0.229
62	SK 89	17.3	0.187598	2	62	Garrowby Wold 120 (Burial 1), East Yorkshire	SE 81 55	Early Bronze Age	-0.8	-0.81	0.418		Yes	17.7	0.4	0.553	0.783	0.849
63	SK 91	17.4	0.315572	2	63	Aldro 53, East Yorkshire	SE 81 62	Early Bronze Age	0.001	0.009	0.993		Yes	17.7	0.3	0.553	0.568	0.656
64	SK 92	18	0.017451	2	64	Garton Slack C62 (Burial 5, Skull No. 52), East Yorkshire	SE 96 58	Early Bronze Age	-0.018	-0.039	0.969		Yes	17.7	-0.3	0.553	-0.533	-0.564
65	SK 93	17.7	0.0111481	2	65	Garton Slack C62 (Burial 2, Skull No. 54), East Yorkshire	SE 96 58	Early Bronze Age	0.002	0.015	0.988		Yes	17.7	0	0.553	0.009	0.072
66	SK 94	18.3	0.0552615	2	66	Hanging Grimston 56 (Sk. 2), East Yorkshire	SE 80 61	Early Bronze Age	-0.512	-0.728	0.467		Yes	17.7	-0.6	0.553	-1.052	-1.114
67	SK 95*	17.7	0.100818	2	67	Aldro C75 (Burial 2), East Yorkshire	SE 81 62	Middle Neolithic	0.031	0.061	0.951		Yes	17.7	0	0.553	0.025	0.101
68	SK 96	18.5	0.025207	2	68	Garrowby Wold 32 (Burial 4, Sk. No. 86), East Yorkshire	SE 81 55	Early Bronze Age	-0.803	-0.814	0.416		Yes	17.7	-0.8	0.553	-1.388	-1.413
69	SK 97	17.3	0.0310208	2	69	Blanch 232 (Burial 1), East Yorkshire	SE 91 55	Early Bronze Age	0.119	1.029	0.304		Yes	17.7	0.4	0.553	0.753	0.794
70	SK 98	17.7	0.158029	2	70	Garton Slack 82 (Grave F, Sk. No. 39), East Yorkshire	SE 97 57	Early Bronze Age	0.194	0.282	0.778		Yes	17.7	0	0.554	0.007	0.063
71	SK 99	17.6	0.369864	2	71	Garton Slack 82 (Grave J, Sk. No. 40), East Yorkshire	SE 97 57	Early Bronze Age	0.311	0.451	0.652		Yes	17.7	0.1	0.554	0.187	0.238
72	SK 101	18.3	0.118764	2	72	Painsthorpe Wold 200, East Yorkshire	SE 82 58	Early Bronze Age	-0.073	-0.472	0.637		Yes	17.7	-0.6	0.552	-1.039	-1.096
73	SK 102	17.8	0.0707735	2	73	Aldro 113 (Burial 1, Sk. 50), East Yorkshire	SE 80 63	Early Bronze Age	0.008	0.069	0.945		Yes	17.7	-0.1	0.553	-0.16	-0.131
74	SK 103	17.4	0.19487	2	74	Towthorpe 72 (Burial D, Skull 67), East Yorkshire	SE 86 63	Early Bronze Age	-0.457	-0.459	0.646		Yes	17.7	0.3	0.553	0.549	0.575
75	SK 104	18.3	0.15871	4	75	Towthorpe 72 (Burial B), East Yorkshire	SE 86 63	Early Bronze Age	-0.46	-0.461	0.645		Yes	17.7	-0.6	0.553	-1.079	-1.189
76	SK 106*	18.3	0.217146	2	76	Garton Slack 37 (Burial 10, Sk. 5), East Yorkshire	SE 95 59	Early Neolithic	0.034	0.066	0.947		Yes	17.7	-0.6	0.553	-1.076	-1.169
77	SK 107	16.8	0.136201	2	77	Garton Slack 37 (Burial 3, Sk. 6), East Yorkshire	SE 95 59	Early Bronze Age	-1.252	-2.187	0.029		Yes	17.7	0.9	0.553	1.636	1.626
78	SK 108	18.2	0.0925872	2	78	Garton Slack C52 (Burial 5, Sk. 20), East Yorkshire	SE 96 58	Early Bronze Age	-0.065	-0.163	0.87		Yes	17.7	-0.5	0.553	-0.895	-0.92
79	SK 109	17.2	0.144455	2	79	Garrowby Wold 104 (Burial 1), East Yorkshire	SE 81 56	Early Bronze Age	-0.059	-0.111	0.912		Yes	17.7	0.5	0.553	0.961	0.98
80	SK 110	18	0.113432	2	80	Garrowby Wold 104 (Skull No. 37, Burial 2), East Yorkshire	SE 81 56	Early Bronze Age	-0.06	-0.114	0.909		Yes	17.7	-0.3	0.553	-0.487	-0.464
81	SK 111	17.5	0.107615	2	81	Garton Slack C63 (Burial 2, Sk. 14), East Yorkshire	SE 95 58	Early Bronze Age	-0.049	-0.046	0.963		Yes	17.7	0.2	0.553	0.374	0.401
82	SK 113	18.4	0.143518	3	82	Garton Slack C52 (Burial 4, Sk. 98), East Yorkshire	SE 96 58	Early Bronze Age	-0.137	-0.357	0.721		Yes	17.7	-0.7	0.553	-1.256	-1.315
83	SK 115	17.9	0.0842294	3	83	Aldro 52 (Sk fragmented at head of Burials 1 & 2), East Yorkshire	SE 81 62	Early Bronze Age	-0.025	-0.037	0.97		Yes	17.7	-0.2	0.553	-0.337	-0.298
84	SK 116*	17.9	0.0989277	3	84	Calais Wold 275 (Burial 7, Sk. 90), East Yorkshire	SE 83 55	Early Neolithic	0.007	0.024	0.981		Yes	17.7	-0.2	0.553	-0.306	-0.238
85	SK 117	17.9	0.122255	2	85	Calais Wold 275 (Burial 8? Found with Burial 8 Sk. 91), East Yorkshire	SE 83 55	Early Bronze Age	0.007	0.024	0.981		Yes	17.7	-0.2	0.553	-0.306	-0.229
86	SK 118	17.4	0.013972	2	86	Calais Wold 275 (Burial 8? Found with Burial 8 Sk. 91), East Yorkshire	SE 83 55	Early Bronze Age	-0.144	-0.318	0.751		Yes	17.7	0.3	0.553	0.599	0.681
87	SK 119	17.2	0.219569	2	87	Garton Slack C52 (Burial 3), East Yorkshire	SE 96 58	Early Bronze Age	-0.095	-0.245	0.807		Yes	17.7	0.5	0.553	0.913	0.935
88	SK 120	17.9	0.0656333	3	88	Acklam Wold 205 (Burial 6), East Yorkshire	SE 79 62	Early Bronze Age	-0.008	-0.01	0.992		Yes	17.7	-0.2	0.553	-0.332	-0.288
89	SK 121	17.4	0.397738	3	89	Garton Slack 75 (Burial 1, Sk. No. 25), East Yorkshire	SE 96 58	Early Bronze Age	-0.018	-0.039	0.969		Yes	17.7	0.3	0.553	0.533	0.552
90	SK 122	18	0.090574	3	90	Garton Slack 75 (Burial 2, Grave 1, Sk. No. 23), East Yorkshire	SE 96 58	Early Bronze Age	-0.037	-0.088	0.93		Yes	17.7	-0.3	0.553	-0.551	-0.586
91	SK 123*	18.3	0.130384	2	91	Garton Slack 37 (Burial 12, Sk. No. 7), East Yorkshire	SE 95 59	Early Neolithic	0.034	0.066	0.947		Yes	17.7	-0.6	0.553	-1.076	-1.15
92	SK 124*	18.5	0.0586487	2	92	Garton Slack 37 (Burial 9, Sk. No. 4), East Yorkshire	SE 95 59	Early Neolithic	-0.053	-0.085	0.932		Yes	17.7	-0.8	0.553	-1.438	-1.591
93	SK 125	17.7	0.049225	3	93	Acklam Wold 124 (Burial 1), East Yorkshire	SE 79 62	Early Bronze Age	0.004	0.019	0.985		Yes	17.7	0	0.553	0.029	0.111
94	SK 126	17.5	0.0499241	2	94	Acklam Wold 124 (Burial 3), East Yorkshire	SE 79 62	Early Bronze Age	-0.019	-0.035	0.972		Yes	17.7	0.2	0.553	0.391	0.422
95	SK 127	17.8	0.133454	3	95	Painsthorpe Wold 98 (Grave c, Sk. No. 27), East Yorkshire	SE 84 57	Early Bronze Age	0.103	0.109	0.913		Yes	17.7	-0.1	0.552	-0.138	-0.063
96	SK 128	16.5	0.0826779	4	96	Painsthorpe Wold 98 (Grave b, Sk. No. 28), East Yorkshire	SE 84 57	Early Bronze Age	0.104	0.11	0.913		Yes	17.7	1.2	0.552	2.215	2.113
97	SK 129	16.7	0.231536	2	97	Abbey Mains Farm, East Lothian	NT 53 75	Early Bronze Age	1.907	5.728	0	LL	Yes	17	0.3	0.568	0.496	0.508
98	SK 130	17.8	0.159951	2	98	Roundway G8, Wiltshire	SU 01 64	Early Bronze Age	-0.06	-0.056	0.955		Yes	18.2	0.4	0.556	0.666	0.705
99	SK 131	18.6	0.119617	2	99	Roundway G9, Wiltshire	SU 01 64	Early Bronze Age	-0.058	-0.055	0.956		Yes	18.2	-0.4	0.556	-0.772	-0.781
100	SK 132*	18.4	0.0395988	5	100	Winterbourne Monkton, Wiltshire	SU 09 72	Late Neolithic	0.684	3.034	0.002	HH	Yes	18.2	-0.2	0.557	-0.435	-0.411
101	SK 133	18.4	0.0929806	3	101	Winterbourne Stoke G43, Wiltshire	SU 09 43	Early Bronze Age	0.201	1.045	0.296		Yes	18.1	-0.3	0.553	-0.524	-0.519
102	SK 134	16.9	0.40102	3	102	Netheravon flying school (Individual 2), Fittleton, Wiltshire	SU 15 48	Early Bronze Age	1.345	1.36	0.174		Yes	18.1	1.2	0.554	2.126	2.03
103	SK 135	17.2	0.151175	3	103	Netheravon flying school (Individual 1), Fittleton, Wiltshire	SU 15 48	Early Bronze Age	1.346	1.361	0.174		Yes	18.1	0.9	0.554	1.584	1.496
104	SK 136	17.4	0.0697901	3	104	Upavon flying school, Upavon, Wiltshire	SU 15 54	Early Bronze Age	-0.213	-1.675	0.094		Yes	18.1	0.7	0.555	1.24	1.249
105	SK 137	18.4	0.0707735	2	105	Wilsford G54 (Skeleton 7, WD 350), Wiltshire	SU 11 40	Early Bronze Age	0.855	0.872	0.383		Yes	18.1	-0.3	0.553	-0.518	-0.508
106	SK 138	18.5	0.180327	2	106	Wilsford G51 (Burial 1a), Wiltshire	SU 11 40	Early Bronze Age	0.856	0.872	0.383		Yes	18.1	-0.4	0.553	-0.699	-0.705
107	SK 139	17.5	0.166474	4	107	West Overton, Lockeridge (Burial 1b), Wiltshire	SU 14 67	Early Bronze Age	-0.354	-1.806	0.071		Yes	18.1	0.6	0.556	1.131	1.15
108	SK 140	17.8	0.005817	2	108	Shrewton 5a (Interment 40 / Interment 1 on site plan), Wiltshire	SU 08 44	Early Bronze Age	-0.019	-0.03	0.976		Yes	18.1	0.3	0.554	0.566	0.645
109	SK 141	18.6	0.0339325	2	109	Shrewton 5k (Interment 2, Pit 2), Wiltshire	SU 08 44	Early Bronze Age	0.072	0.153	0.878		Yes	18.1	-0.5	0.554	-0.88	-0.891
110	SK 142	18.2	0.0087246	2	110	Shrewton 5e (Interment 1, adult), Wiltshire	SU 08 44	Early Bronze Age	0.118	0.246	0.806		Yes	18.1	-0.1	0.554	-0.157	-0.092
111	SK 143	17.3	0.182247	2	111	Shrewton 5e (Interment 2, adolescent), Wiltshire	SU 08 44	Early Bronze Age	-0.446	-0.895	0.371		Yes	18.1	0.8	0.554	1.469	1.413
112	SK 144	17.8	0.12893	2	112	Shrewton G24 (Interment 1), Wiltshire	SU 09 44	Early Bronze Age	-0.016	-0.059	0.953		Yes	18.1	0.3	0.553	0.557	0.598
113	SK 146	19.2	0.0494394	2	113	Rushmore Park 20 (Barrow Pleck 20), Wiltshire	ST 95 17	Early Bronze Age	1.133	6.97	0	HH	Yes	18.3	-0.9	0.557	-1.703	-2.03
114	SK 147	18.2	0.118267	2	114	Shrewton 5k (primary burial), Wiltshire	SU 08 44	Early Bronze Age	0.118	0.246	0.806		Yes	18.1	-0.1	0.554	-0.157	-0.082
115	SK 148	17.6	0.0348984	2	115	Gayhurst Quarry (Barrow 2, Context 5086), Buckinghamshire	SP 85 44	Early Bronze Age	-0.089	-0.085	0.932		Yes	17.8	0.2	0.562	0.339	0.339
116	SK 149	18	0.420235	2	116	Gayhurst Quarry, Barrow 2, Context 5065, Buckinghamshire	SP 85 44	Early Bronze Age	-0.089	-0.085	0.932		Yes	17.8	-0.2	0.562	-0.373	-0.37
117	SK 150	18.6	0.122629	2	117	Llandow, Sutton "268" (primary burial), Vale of Glamorgan	SS 95 72	Early Bronze Age	1.395	3.47	0.001	HH	Yes	18.6	0	0.564	-0.023	0.024
118	SK 151	18.4	0.0281126	2	118	Llanharry, Naaboth's Vineyard, Vale of Glamorgan	ST 00 80	Early Bronze Age	1.001	2.47	0.013		Yes	18.6	0.2	0.564	0.27	0.319
119	SK 152	18.8	0.0986853	3	119	St. Fagans (both mandibular 3rd molars present), Cardiff	ST 11 77	Early Bronze Age	0.146	0.15	0.881		Yes	18.5	-0.3	0.564	-0.543	-0.575
120	SK 153*	17.9	0.202605	2	120	St. Fagans (both mandibular 3rd molars unerupted), Cardiff	ST 11 77	Middle Bronze Age	0.145	0.15	0.881		Yes	18.5	0.6	0.564	1.054	1.045
121	SK 154	19.5	0.151711	2	121	Merthyr Mawr, Riley's Tumulus (C1), Bridgend	SS 85 77	Early Bronze Age	3.677	3.693	0	HH	Yes	18.6	-0.9	0.566	-1.504	-1.626
122	SK 155	18.8	0.291789	2	122	Merthyr Mawr, Riley's Tumulus (C3), Bridgend	SS 85 77	Early Bronze Age	3.677	3.693	0	HH	Yes	18.6	-0.2	0.566	-0.267	-0.209
123	SK 158	18.2	0.215692	2	123	Cranborne, cursus monument, Dorset	ST 99 14	Early Bronze Age	0.383	2.051	0.04		Yes	18.2	0	0.558	0.073	0.14
124	SK 159	17.8	0.212574	2	124	Windmill Quarry, Wincanton, Somerset	ST 71 28	Early Bronze Age	-0.029	-0.232	0.817		Yes	18.3	0.5	0.56	0.882	0.92
125	SK 160	18.7	0.35429	2	125	Wick Barrow (skeleton 1), Stogursey, Somerset	ST 20 45	Early Bronze Age	1.106	5.725	0	HH	Yes	18.5	-0.2	0.564	-0.367	-0.359
126	SK 161	17.6	0.092315	2	126	Culbone Hill, Culbone, Somerset	SS 82 47	Early Bronze Age	-0.468	-1.23	0.219		Yes	18.6	1	0.567	1.802	1.843
127	SK 162	18.1	0.235528	2	127	Hemp Knoll (central inhumation), Wiltshire	SU 06 67	Early Bronze Age	0.25	1.54	0.124		Yes	18.2	0.1	0.556	0.11	0.179
128	SK 163	17.4	0.042415	2	128	Barnack (Grave 28, Beaker burial), Cambridgeshire	TF 05 06	Early Bronze Age	0.427	1.249	0.212		Yes	17.7	0.3	0.561	0.533	0.53
129	SK 164	18.2	0.277921	3	129	Chilbolton (Primary burial, Context 18), Leckford Estate, Hampshire	SU 39 39	Early Bronze Age	1.14	1.15	0.25		Yes	18.1	-0.1	0.558	-0.216	-0.15
130	SK 165	19.2	0.075349	2	130	Chilbolton (Secondary burial, Context 13), Leckford Estate, Hampshire	SU 39 39	Early Bronze Age	1.141	1.151	0.25		Yes	18.1	-1.1	0.558	-2.008	-2.341
131	SK 166	18.1	0.005489	2	131	Easton Lane (Burial 2752, Pit 1017), Hampshire	SU 49 32	Early Bronze Age	0.184	1.443	0.149		Yes	18.1	0	0.56	-0.068	-0.005
132	SK 167	18.8	0.094311	2	132	Queen Elizabeth the Queen Mother Hospital, St Peter's Road (Skeleton 2), Margate, Kent	TR 35 69	Early Bronze Age	0.847	2.464	0.014		Yes	18.2	-0.6	0.562	-1.103	-1.208
133	SK 168	18.2	0.08982	2	133	Queen Elizabeth the Queen Mother Hospital, St. Peter's Road (Skeleton 1), Margate, Kent	TR 36 69	Early Bronze Age	0.482	1.471	0.141		Yes	18.2	0	0.562	-0.021	0.034
134	SK 169	17.9	0.171157	2	134	South Dumpton Down (Burial 5, Barrow 2), Broadstairs, Kent	TR 39 66	Early Bronze Age	0.025	0.029	0.977		Yes	18.2	0.3	0.563	0.527	0.519
135	SK 170	18	0.159181	2	135	South Dumpton Down (Burial 1, Barrow 2), Broadstairs, Kent	TR 39 66	Early Bronze Age	0.025	0.029	0.976		Yes	18.2	0.2	0.563	0.349	0.37
136	SK 171	18.3	0.019461	2	136	Beauforts (Skeleton 1), North Foreland Avenue, Broadstairs, Kent	TR 39 69	Early Bronze Age	0.794	1.804	0.071		Yes	18.2	-0.1	0.562	-0.16	-0.121
137	SK 172	18.1	0.139221	2	137	Northumberland Bottom (Context 1203), Southfleet, Kent	TQ 63 71	Early Bronze Age	-0.021	-0.017	0.986		Yes	17.9	-0.2	0.566	-0.338	-0.319
138	SK 173	17.8	0.115768	2	138	Northumberland Bottom (Context 1070), Southfleet, Kent	TQ 63 71	Early Bronze Age	-0.021	-0.017	0.986		Yes	17.9	0.1	0.566	0.192	0.258
139	SK 176	18.8	0.0542052	2	139	West Kennet Avenue (Grave by stone 25b, larger mandible fragments of adolescent), Wiltshire	SU 10 69	Early Bronze Age	1.907	1.926	0.054		Yes	18.2	-0.6	0.556	-1.16	-1.229
140	SK 177	18.7	0.041916	2	140	West Kennet Avenue (Grave by stone 25b, smaller mandible fragment of adolescent), Wiltshire	SU 10 69	Early Bronze Age	1.907	1.925	0.054		Yes	18.2	-0.5	0.556	-0.98	-1.012
141	SK 180	19.1	0.218828	2	141	Long Crichel G5 (Interment 1 / Int 25), Dorset	ST 96 11	Early Bronze Age	0.625	0.896	0.37		Yes	18.3	-0.8	0.558	-1.509	-1.664
142	SK 181	18.7	0.148061	2	142	Long Crichel G5 (Interment 5 / Int 16), Dorset	ST 96 11	Early Bronze Age	0.823	1.177	0.239		Yes	18.3	-0.4	0.558	-0.792	-0.821
143	SK 182	18.1	0.102415	3	143	Rimbury, Chalbury, Dorset	SY 69 83	Early Bronze Age	0.29	1.324	0.185		Yes	18.4	0.3	0.56	0.471	0.486
144	SK 184	18.4	0.0364738	3	144	Bradford Peverell G30 (primary Beaker burial), Dorset	SY 67 91	Early Bronze Age	0.609	2.153	0.031		Yes	18.4	0	0.559	-0.067	0.005
145	SK 185*	18.9	0.04491	2	145	Portesham G14 (secondary interment with Food Vessel), Friar Waddon, Dorset	SY 64 86	Probably Roman	0.986	4.215	0	HH	Yes	18.4	-0.5	0.56	-0.927	-0.965
146	SK 186	17.8	0.27309	3	146	Thomas Hardye School (Context 1667, Grave 1774, Beaker burial 8), Dorset	SY 68 89	Early Bronze Age	-0.072	-0.096	0.923		Yes	18.4	0.6	0.559	1.006	1.012
147	SK 187	18.4	0.0692384	3	147	Thomas Hardye School (Context 1823, Grave 1643, Beaker burial 7), Dorset	SY 68 89	Early Bronze Age	0.796	1.138	0.255		Yes	18.4	0	0.559	-0.066	0.014
148	SK 188	18.1	0.130738	2	148	Oxgene 02 (Skeleton 206, Flat grave 204 with Beaker), Oxford, Oxfordshire	SP 51 07	Early Bronze Age	-0.142	-0.139	0.89		Yes	17.9	-0.2	0.56	-0.347	-0.339
149	SK 189	17.6	0.0954089	3	149	Oxgene 02 (Skeleton 115, Grave 113), Oxford, Oxfordshire	SP 51 07	Early Bronze Age	-0.142	-0.139	0.889		Yes	17.9	0.3	0.56	0.546	0.564
150	SK 190	18.4	0.230874	2	150	Stakor Hill (J93.922; P192), Buxton, Derbyshire	SK 06 69	Early Bronze Age	0.123	0.718	0.473		Yes	18	-0.4	0.557	-0.786	-0.808
151	SK 191	17.3	0.405188	2	151	Wetton Hill (J93.939; P142), Staffordshire	SK 10 56	Early Bronze Age	-0.289	-1.033	0.302		Yes	18	0.7	0.556	1.2	1.189
152	SK 192	17.6	0.278053	2	152	Waggon Low (J93.932; P207), Derbyshire	SK 11 64	Early Bronze Age	-0.036	-0.168	0.867		Yes	18	0.4	0.556	0.631	0.693
153	SK 195	18	0.189121	2	153	Hay Top (J93.911A; P181), Monsal Dale, Derbyshire	SK 17 73	Early Bronze Age	0.176	0.257	0.798		Yes	17.9	-0.1	0.556	-0.12	-0.034
154	SK 196	18.2	0.232882	2	154	Hay Top (J93.911; P183), Monsal Dale, Derbyshire	SK 17 73	Early Bronze Age	0.306	0.441	0.66		Yes	17.9	-0.3	0.556	-0.479	-0.454
155	SK 197	18.3	0.222844	2	155	Monsal Dale (J93.912; P187), Derbyshire	SK 17 72	Early Bronze Age	0.247	0.778	0.437		Yes	17.9	-0.4	0.556	-0.658	-0.633
156	SK 198	18.5	0.332258	2	156	Green Low (J93.909; P53), Alsop Moor, Derbyshire	SK 15 55	Early Bronze Age	0.31	1.367	0.172		Yes	18	-0.5	0.556	-0.968	-0.996
157	SK 199	18.2	0.231037	2	157	Three Lows (J93.925; P69), Wetton, Staffordshire	SK 11 56	Early Bronze Age	0.048	0.195	0.846		Yes	18	-0.2	0.556	-0.42	-0.401
158	SK 200	16.2	0.133732	2	158	Bee Low (J93.944; P178), Youlgreave, Derbyshire	SK 19 64	Early Bronze Age	0.22	0.452	0.651		Yes	17.9	1.7	0.555	3.114	2.891
159	SK 201	19.3	0.163619	2	159	Smerrill Moor (J93.940; P234), 'Third barrow', Middleton, Derbyshire	SK 18 60	Early Bronze Age	2.22	2.242	0.025		Yes	17.9	-1.4	0.555	-2.437	-2.891
160	SK 202	17.4	0.041916	2	160	Middleton Moor (J93.942; P103), near Arbor Low, Derbyshire	SK 15 63	Early Bronze Age	-0.016	-0.058	0.954		Yes	17.9	0.5	0.555	0.975	0.996
161	SK 203	18.5	0.101886	2	161	Smerrill Moor (J93.923; P231), 'First barrow', Middleton, Derbyshire	SK 18 60	Early Bronze Age	2.22	2.242	0.025		Yes	17.9	-0.6	0.555	-0.996	-1.045
162	SK 204	18.4	0.0010038	2	162	Hay Top (J93.943; P181), Monsal Dale	SK 17 73	Early Bronze Age	0.344	0.495	0.621		Yes	17.9	-0.5	0.556	-0.839	-0.835
163	SK 205	17.8	0.16914	2	163	Galley Low (J93.920; P12), Brassington, Derbyshire	SK 21 56	Early Bronze Age	-0.014	-0.038	0.97		Yes	17.9	0.1	0.556	0.254	0.298
164	SK 206	18.5	0.215315	2	164	Gotham (J93.918; P100), Derbyshire	SK 18 58	Early Bronze Age	0.333	1.558	0.119		Yes	18	-0.5	0.555	-0.989	-1.028
165	SK 207	18	0.446691	2	165	Gratton Hill (J93.913; P77), Wetton, Staffordshire	SK 13 57	Early Bronze Age	0.071	0.349	0.727		Yes	18	0	0.556	-0.068	-0.014
166	SK 208	18.5	0.27203	2	166	Castern (J93.915; P84), Staffordshire	SK 12 53	Early Bronze Age	0.252	1.151	0.25		Yes	18	-0.5	0.556	-0.954	-0.98
167	SK 209	18.8	0.163619	2	167	Bole Hill (J93.934; P235), Bakewell Moor, Derbyshire	SK 18 67	Early Bronze Age	-0.022	-0.09	0.928		Yes	17.9	-0.9	0.555	-1.562	-1.704
168	SK 210	17.5	0.0233013	2	168	Bee Low (J93.935; P177), Youlgreave, Derbyshire	SK 19 64	Early Bronze Age	0.293	0.6	0.549		Yes	17.9	0.4	0.555	0.772	0.808
169	SK 211	16.9	0.127651	2	169	Parsley Hey (J93.945; P102) (Parcelly Hay), Hartington, Derbyshire	SK 14 64	Early Bronze Age	-0.155	-0.692	0.489		Yes	17.9	1	0.555	1.875	1.96
170	SK 212	18.3	0.138795	2	170	Bailey Hill (J93.946; P168), Hanson Grange, Derbyshire	SK 14 54	Early Bronze Age	0.262	1.111	0.266		Yes	18	-0.3	0.556	-0.602	-0.621
171	SK 213	17.7	0.152472	2	171	Shuttlestone (J93.948; P108), Parwich Moor, Derbyshire	SK 16 59	Early Bronze Age	-0.078	-0.336	0.737		Yes	18	0.3	0.555	0.455	0.454
172	SK 214*	18.1	0.0785153	2	172	Liffs Low (J93.931; P22), Derbyshire	SK 15 58	Middle Neolithic	0.106	0.498	0.618		Yes	18	-0.1	0.555	-0.258	-0.199
173	SK 215	17.8	0.125624	2	173	Mouse Low (J93.914; P117), Deepdale, Staffordshire	SK 08 53	Early Bronze Age	-0.013	-0.043	0.965		Yes	18	0.2	0.557	0.313	0.329
174	SK 216*	17.5	0.136768	2	174	Bee Low (1981.401; Cist 1, Individual A, Burial 1, NE Section, Skull 1), Derbyshire	SK 19 64	Middle Neolithic	0.293	0.6	0.549		Yes	17.9	0.4	0.555	0.772	0.821
175	SK 217	18	0.408786	2	175	Hazlebadge Hills Barrow (J1957.29; Burial 2, Skull 1), Derbyshire	SK 17 80	Early Bronze Age	-0.013	-0.013	0.99		Yes	17.9	-0.1	0.557	-0.145	-0.072
176	SK 218	18.2	0.272524	2	176	Hazlebadge Hills Barrow (J1957.30; Burial 3, Skull 2), Derbyshire	SK 17 80	Early Bronze Age	-0.112	-0.154	0.878		Yes	17.9	-0.3	0.557	-0.504	-0.486
177	SK 219	17.4	0.0243144	2	177	Hazlebadge Hills Barrow (J1957.32; Burial 6, Skull 5), Derbyshire	SK 17 80	Early Bronze Age	-0.264	-0.37	0.712		Yes	17.9	0.5	0.557	0.931	0.95
178	SK 221	18	0.0866201	2	178	Bee Low (1981.410; Burial 4, Cist 2), Derbyshire	SK 19 64	Early Bronze Age	-0.193	-0.381	0.703		Yes	17.9	-0.1	0.555	-0.129	-0.053
179	SK 222	18.1	0.0233013	2	179	Bee Low (1981.412; Burial 8, Southwest), Derbyshire	SK 19 64	Early Bronze Age	-0.324	-0.647	0.518		Yes	17.9	-0.2	0.555	-0.309	-0.268
180	SK 223	17.9	0.143354	2	180	Roystone Grange (1981.443; South of cist, Skull A), Derbyshire	SK 20 56	Early Bronze Age	0.027	0.114	0.909		Yes	17.9	0	0.556	0.081	0.15
181	SK 224	17.4	0.300348	4	181	Towthorpe 273 (Duggleby Howe) (Burial 76/M), East Yorkshire	SE 81 66	Early Bronze Age	0.098	0.762	0.446		Yes	17.7	0.3	0.553	0.539	0.541
182	SK 225	19.1	0.242637	2	182	Thomas Hardye School (Skeleton 1526, Grave 1444), Dorset	SY 68 89	Early Bronze Age	0.769	1.1	0.271		Yes	18.4	-0.7	0.559	-1.318	-1.362
183	SK 230	18.7	0.0450829	2	183	St. Stephen's College, North Foreland (Skeleton 954, Grave 279, Primary burial, Barrow 2), Broadstairs, Kent	TR 39 69	Early Bronze Age	1.317	2.988	0.003	HH	Yes	18.2	-0.5	0.562	-0.871	-0.876
184	SK 231	18.1	0.21731	2	184	St. Stephen's College, North Foreland (Skeleton 2395, Grave 2394, Ditch terminal of Barrow 3), Broadstairs, Kent	TR 39 69	Early Bronze Age	0.477	1.088	0.277		Yes	18.2	0.1	0.562	0.196	0.268
185	SK 232	18.3	0.0552139	2	185	St. Stephen's College, North Foreland (Skeleton 2001, Grave 2002, Flat grave to north of Barrow 2), Broadstairs, Kent	TR 39 69	Early Bronze Age	0.794	1.804	0.071		Yes	18.2	-0.1	0.562	-0.16	-0.111
186	SK 233	18.6	0.314061	2	186	St. Stephen's College, North Foreland (Skeleton 2070, Grave 2069, Flat grave to north of Barrow 2), Broadstairs, Kent	TR 39 69	Early Bronze Age	1.2	2.723	0.006	HH	Yes	18.2	-0.4	0.562	-0.693	-0.693
187	SK 234	19.2	0.081048	2	187	St. Stephen's College, North Foreland (Grave 1232, Flat grave to north of Barrow 2, Broadstairs, Kent	TR 39 69	Early Bronze Age	1.766	4.002	0	HH	Yes	18.2	-1	0.562	-1.76	-2.213
188	SK 236	17.3	0.267965	2	188	Monkton Road Farm (Skeleton 3015), Monkton, Kent	TR 29 67	Early Bronze Age	-0.125	-0.292	0.77		Yes	18.1	0.8	0.563	1.461	1.362
189	SK 237	18.6	0.340402	2	189	Monkton Road Farm (Skeleton 6025, Primary barrow burial), Monkton, Kent	TR 28 66	Early Bronze Age	-0.283	-0.655	0.513		Yes	18.1	-0.5	0.563	-0.863	-0.849
190	SK 238	17.5	0.155004	2	190	Monkton Road Farm (Skeleton 4621), Monkton, Kent	TR 29 66	Early Bronze Age	-0.105	-0.242	0.809		Yes	18.1	0.6	0.563	1.102	1.132
191	SK 239	17.4	0.0762447	3	191	Monkton Road Farm (Skeleton 2083), Monkton, Kent	TR 28 67	Early Bronze Age	-0.146	-0.335	0.738		Yes	18.1	0.7	0.563	1.272	1.293
192	SK 240	17.6	0.0511045	3	192	Irthlingborough (Barrow 1, Skeleton 6409, F30449), Northamptonshire	SP 96 71	Early Bronze Age	-0.089	-0.085	0.932		Yes	17.8	0.2	0.561	0.27	0.309
193	SK 241	18	0.0550198	3	193	Irthlingborough (Barrow 1, Skeleton 6410, F30426), Northamptonshire	SP 96 71	Early Bronze Age	-0.089	-0.085	0.932		Yes	17.8	-0.2	0.561	-0.443	-0.422
194	SK 242	18.4	0.161612	2	194	Acklam Wold (196, round barrow), East Yorkshire	SE 79 62	Early Bronze Age	-0.199	-0.443	0.658		Yes	17.7	-0.7	0.553	-1.237	-1.293
195	SK 243	18.5	0.350326	2	195	Aldwincle (Burial 1), Northamptonshire	SP 99 80	Early Bronze Age	-1.269	-1.27	0.204		Yes	17.7	-0.8	0.561	-1.357	-1.387
196	SK 244	17	0.0080366	3	196	Aldwincle (Burial 2), Northamptonshire	SP 99 80	Early Bronze Age	-1.269	-1.27	0.204		Yes	17.7	0.7	0.561	1.315	1.338
197	SK 245	17.5	0.071093	3	197	Amesbury (G51/H36, Burial A), Wiltshire	SU 11 42	Early Bronze Age	-0.655	-0.662	0.508		Yes	18.1	0.6	0.553	1.094	1.114
198	SK 246	18.7	0.0168975	3	198	Amesbury (G51/H36, Burial B), Wiltshire	SU 11 42	Early Bronze Age	-0.647	-0.654	0.513		Yes	18.1	-0.6	0.553	-1.075	-1.132
199	SK 247*	17.7	0.0752143	3	199	Braceborough (2), Lincolnshire	TF 08 13	Probably Roman or Later	-0.081	-0.078	0.938		Yes	17.7	0	0.561	0.012	0.082
200	SK 248*	18.1	0.1189	3	200	Braceborough (1), Lincolnshire	TF 08 13	Anglo Saxon	-0.082	-0.078	0.938		Yes	17.7	-0.4	0.561	-0.701	-0.717
201	SK 249*	18.5	0.0669717	3	201	Bratton Down (JT 254), Wiltshire	ST 90 51	Middle Iron Age	0.432	3.977	0	HH	Yes	18.2	-0.3	0.557	-0.53	-0.53
202	SK 250	17.3	0.238831	3	202	Bilting, Kent	TR 06 50	Early Bronze Age	-0.38	-1.532	0.125		Yes	18	0.7	0.569	1.199	1.169
203	SK 252	17	0.0467771	3	203	Waterhall Farm (Grave II, disarticulated younger female), Chippenham, Cambridgeshire	TL 67 66	Early Bronze Age	-0.507	-0.716	0.474		Yes	17.9	0.9	0.562	1.597	1.558
204	SK 253	18.4	0.109627	3	204	Waterhall Farm (Grave IV), Chippenham, Cambridgeshire	TL 67 66	Early Bronze Age	-0.56	-0.792	0.428		Yes	17.9	-0.5	0.562	-0.896	-0.935
205	SK 254	17.8	0.0754204	3	205	Waterhall Farm (Grave V), Chippenham, Cambridgeshire	TL 67 66	Early Bronze Age	0.01	0.02	0.984		Yes	17.9	0.1	0.562	0.173	0.209
206	SK 256	17.5	0.143835	3	206	Chippenham Park (flat grave), Cambridgeshire	TL 66 68	Early Bronze Age	-0.166	-0.453	0.651		Yes	17.9	0.4	0.562	0.695	0.717
207	SK 257	18.4	0.0890208	3	207	Crichel Down (Barrow 17), Dorset	ST 96 10	Early Bronze Age	0.644	1.804	0.071		Yes	18.3	-0.1	0.558	-0.252	-0.189
208	SK 258	17.4	0.0825685	3	208	Crichel Down (Barrow 11), Dorset	ST 96 11	Early Bronze Age	-1.057	-1.499	0.134		Yes	18.3	0.9	0.558	1.539	1.44
209	SK 259*	18.4	0.268133	3	209	Eggardon (JT 238), Dorset	SY 54 94	Anglo Saxon	0.501	2.647	0.008		Yes	18.4	0	0.561	0.003	0.053
210	SK 260	17.9	0.0599912	3	210	Long Ash Lane (Barrow 2, Burial 6), Frampton, Dorset	SY 63 94	Early Bronze Age	0.055	0.084	0.933		Yes	18.4	0.5	0.559	0.835	0.876
211	SK 261	18	0.0905244	3	211	Goodwood (RCS 4.031), West Sussex	SU 88 10	Early Bronze Age	0.081	0.468	0.64		Yes	18	0	0.566	-0.013	0.043
212	SK 262	17.9	0.124713	3	212	Long Ash Lane (Barrow 2, Burial 3), Frampton, Dorset	SY 63 94	Early Bronze Age	0.055	0.084	0.933		Yes	18.4	0.5	0.559	0.835	0.891
213	SK 263	18.5	0.102996	3	213	Long Ash Lane (Barrow 2, Burial 5), Frampton, Dorset	SY 63 94	Early Bronze Age	0.101	0.149	0.882		Yes	18.4	-0.1	0.559	-0.237	-0.16
214	SK 264	17.8	0.0756878	3	214	Newton Kyme (Skeleton 1), North Yorkshire	SE 45 45	Early Bronze Age	0.007	0.103	0.918		Yes	17.8	0	0.562	-0.081	-0.024
215	SK 265	18.1	0.106651	3	215	Normanton (2 / 36), Wilsford G1, Burial 2, Wiltshire	SU 11 41	Early Bronze Age	0.312	0.452	0.651		Yes	18.1	0	0.553	0.016	0.092
216	SK 266	18.9	0.0997703	3	216	Normanton (C, Burial VIII), Wilsford G1, Burial 11, Wiltshire	SU 11 41	Early Bronze Age	0.283	0.411	0.681		Yes	18.1	-0.8	0.553	-1.43	-1.467
217	SK 267	18	0.109876	3	217	Barrow Hills (MH 9, ring-ditch 17), Radley, Oxfordshire	SU 51 98	Early Bronze Age	0.139	0.203	0.839		Yes	17.9	-0.1	0.559	-0.12	-0.043
218	SK 268	17.9	0.0941797	3	218	Barrow Hills (MH 55, barrow 3), Radley, Oxfordshire	SU 51 98	Early Bronze Age	0.062	0.094	0.925		Yes	17.9	0	0.559	0.059	0.121
219	SK 269	18.5	0.068162	3	219	Barrow Hills (MH 7, barrow 15), Radley, Oxfordshire	SU 51 98	Early Bronze Age	0.176	0.256	0.798		Yes	17.9	-0.6	0.559	-1.014	-1.062
220	SK 270	17.2	0.0513903	3	220	Staxton (Burial 10, Sxn 57 C.IV 7), East Yorkshire	TA 02 79	Early Bronze Age	0.919	1.863	0.062		Yes	17.6	0.4	0.558	0.743	0.743
221	SK 271	16.3	0.138044	3	221	Staxton (Burial 4, Sxn 57 B V 3), East Yorkshire	TA 02 79	Early Bronze Age	1.435	2.904	0.004	LL	Yes	17.6	1.3	0.558	2.355	2.341
222	SK 272	17.2	0.0552607	3	222	Staxton (Burial 7, Sxn 57 C IV 3), East Yorkshire	TA 02 79	Early Bronze Age	0.919	1.863	0.062		Yes	17.6	0.4	0.558	0.743	0.755
223	SK 273	17.2	0.153311	3	223	Staxton (Burial 5), East Yorkshire	TA 02 79	Early Bronze Age	0.919	1.863	0.062		Yes	17.6	0.4	0.558	0.743	0.768
224	SK 274	18.1	0.0993403	3	224	Staxton (Burial 11), East Yorkshire	TA 02 79	Early Bronze Age	-0.522	-1.046	0.296		Yes	17.6	-0.5	0.558	-0.87	-0.862
225	SK 275	17.5	0.0531105	3	225	Barton Hill Farm (ring ditch, Burial 1), Streatley, Bedfordshire	TL 09 28	Early Bronze Age	0.094	0.481	0.631		Yes	17.8	0.3	0.563	0.48	0.497
226	SK 276	16.8	0.103641	3	226	Tallington (skeleton 2, large barrow, site 16), Lincolnshire	TF 09 08	Early Bronze Age	1.735	2.473	0.013		Yes	17.7	0.9	0.561	1.594	1.526
227	SK 277	17.1	0.165137	3	227	Tallington (skeleton 3, large barrow, site 16) Lincolnshire	TF 09 08	Early Bronze Age	1.483	2.115	0.034		Yes	17.7	0.6	0.561	1.059	1.062
228	SK 278	17.1	0.112242	3	228	Tallington (skeleton 1, large barrow, site 16), Lincolnshire	TF 09 08	Early Bronze Age	1.483	2.115	0.034		Yes	17.7	0.6	0.561	1.059	1.079
229	SK 279	17.8	0.103641	3	229	Barrow near Stonehenge (Barrow 150, JT 99), Wilsford G11, Wiltshire	SU 11 41	Early Bronze Age	-0.052	-0.069	0.945		Yes	18.1	0.3	0.553	0.558	0.609
230	SK 280	18.2	0.215022	3	230	Wilsford Down long barrow G34 (JT 228), Wiltshire	SU 10 41	Early Bronze Age	-0.359	-0.508	0.611		Yes	18.1	-0.1	0.553	-0.16	-0.101
231	SK 281	17.1	0.010106	3	231	Wilsford Down long barrow G34 (JT 229), Wiltshire	SU 10 41	Early Bronze Age	-0.196	-0.275	0.783		Yes	18.1	1	0.553	1.828	1.898
232	SK 282	17.2	0.136955	3	232	Winterbourne Stoke G35 (JT 186), Wiltshire	SU 10 43	Early Bronze Age	-0.815	-0.823	0.411		Yes	18.1	0.9	0.553	1.636	1.664
233	SK 283*	19	0.14505	3	233	Wilsford G60 (JT 97), Wiltshire	SU 11 39	Middle Bronze Age	0.694	3.548	0	HH	Yes	18.1	-0.9	0.554	-1.595	-1.792
234	SK 284	17.7	0.05907	3	234	Winterbourne Stoke long barrow (JT 160), Wiltshire	SU 10 41	Early Bronze Age	0.056	0.085	0.932		Yes	18.1	0.4	0.553	0.744	0.781
235	SK 285	18.4	0.106764	3	235	Winterbourne Stoke G35 (JT 186b), Wiltshire	SU 10 43	Early Bronze Age	-0.807	-0.815	0.415		Yes	18.1	-0.3	0.553	-0.532	-0.541
236	SK 286	18	0.0886462	2	236	Littleport, Cambridgeshire	TL 63 84	Early Bronze Age	0.027	0.12	0.905		Yes	17.8	-0.2	0.565	-0.271	-0.219
237	SK 287	18.7	0.0293799	2	237	Snailwell (Barrow C, Inhumation II), Cambridgeshire	TL 65 65	Early Bronze Age	1.415	2.019	0.044		Yes	17.9	-0.8	0.561	-1.431	-1.526
238	SK 288	18.7	0.0896594	2	238	Snailwell (Barrow G, Inhumation III), Cambridgeshire	TL 65 65	Early Bronze Age	1.415	2.019	0.044		Yes	17.9	-0.8	0.561	-1.431	-1.496
239	SK 289	18.4	0.231493	2	239	Snailwell (Barrow G, Inhumation IV), Cambridgeshire	TL 65 65	Early Bronze Age	1.118	1.597	0.11		Yes	17.9	-0.5	0.561	-0.897	-0.95
240	SK 290	18.2	0.0607299	2	240	Upper Hare Park, Bottisham, Cambridgeshire	TL 58 59	Early Bronze Age	0.125	0.458	0.647		Yes	17.9	-0.3	0.562	-0.582	-0.598
241	SK 291	18.4	0.0386463	2	241	West Overton G1 (JT 55), Kennet Hill, Wiltshire	SU 12 68	Early Bronze Age	0.658	2.516	0.012		Yes	18.1	-0.3	0.556	-0.462	-0.443
242	SK 292*	19.1	0.0339389	2	242	Winterbourne Monkton (JT 37), Wiltshire	SU 11 72	Early Neolithic	1.636	1.65	0.099		Yes	18.2	-0.9	0.556	-1.705	-2.113
243	SK 293*	18.4	0.321216	2	243	Winterbourne Monkton (JT 39), Wiltshire	SU 11 72	Middle Neolithic	1.633	1.648	0.099		Yes	18.2	-0.2	0.556	-0.448	-0.432
244	SK 294	18.2	0.228454	2	244	Mount Farm (Grave F618, Skeleton 618), Berinsfield, Oxfordshire	SU 58 96	Early Bronze Age	0.137	0.768	0.443		Yes	17.9	-0.3	0.56	-0.49	-0.475
245	SK 296	17.9	0.0346311	2	245	Boscombe Down (Skeleton 10288, Grave 10025), Wiltshire	SU 17 41	Early Bronze Age	0.02	0.042	0.967		Yes	18.1	0.2	0.554	0.341	0.349
246	SK 297	17.4	0.0617337	2	246	Boscombe Down (Skeleton 6033, Grave 6012), Wiltshire	SU 17 41	Early Bronze Age	-0.297	-0.512	0.609		Yes	18.1	0.7	0.554	1.244	1.271
247	SK 298*	17.7	0.0687603	2	247	Boscombe Down (Skeleton 9507, Grave 9500), Wiltshire	SU 17 41	Roman	-0.061	-0.1	0.92		Yes	18.1	0.4	0.554	0.702	0.73
248	SK 299	18.8	0.226934	2	248	Boscombe Down (Skeleton 12134), Wiltshire	SU 17 41	Early Bronze Age	-0.368	-0.636	0.525		Yes	18.1	-0.7	0.554	-1.284	-1.338
249	SK 305	18	0.00455895	2	249	Acklam Wold (Crania Britannica Pl. 31), East Yorkshire	SE 79 61	Early Bronze Age	-0.034	-0.166	0.868		Yes	17.7	-0.3	0.553	-0.508	-0.497
250	SK 306	18.3	0.114433	2	250	Stockbridge Down (primary burial), Hampshire	SU 37 34	Early Bronze Age	0.347	2.406	0.016		Yes	18.1	-0.2	0.558	-0.383	-0.391
251	SK 307	18.8	0.0466767	2	251	Sanctuary, West Overton, Wiltshire	SU 11 68	Early Bronze Age	1.092	4.009	0	HH	Yes	18.1	-0.7	0.556	-1.172	-1.249
252	SK 308	19	0.128988	2	252	Woodhenge Circle I (central burial), Durrington G67, Wiltshire	SU 15 43	Early Bronze Age	-3.262	-3.291	0.001	HL	No	18.1	-0.9	0.554	-1.646	-1.96
253	SK 309	16.6	0.268003	3	253	Woodhenge (bottom of ditch), Wiltshire	SU 15 43	Early Bronze Age	-3.27	-3.3	0.001	LH	No	18.1	1.5	0.554	2.689	2.526
254	SK 310	18.5	0.0441672	2	254	Amesbury (G85), Wiltshire	SU 17 40	Early Bronze Age	0.251	1.094	0.274		Yes	18.1	-0.4	0.554	-0.736	-0.73
255	SK 311*	17.1	0.123752	2	255	Linch Hill (Burial 1), Stanton Harcourt, Oxfordshire	SP 41 05	Early Neolithic	0.043	0.206	0.837		Yes	17.9	0.8	0.56	1.469	1.387
256	SK 312	16.6	0.0883862	3	256	Eynsham (No. 15), Foxley Farm, Oxfordshire	SP 42 08	Early Bronze Age	-0.169	-0.721	0.471		Yes	17.9	1.3	0.56	2.342	2.213
257	SK 313	16.9	0.0660709	3	257	Sewell, Bedfordshire	SP 99 22	Early Bronze Age	-0.013	-0.04	0.968		Yes	17.8	0.9	0.562	1.568	1.467
258	SK 314	18.8	0.0825676	2	258	Bicester (63562 / 25127, grave 25126), Oxfordshire	SP 57 22	Early Bronze Age	0.098	0.495	0.621		Yes	17.9	-0.9	0.561	-1.635	-1.898
259	SK 315	18.2	0.1	2	259	Tara, Mound of the Hostages (Burial 30 / Field No. IV), County Meath, Ireland	SA 94 19	Early Bronze Age	-	-	-	-	-	-	-	-	-	-
260	SK 316	18.1	0.270241	2	260	Upper Largie (Cist 3), Argyll & Bute	NR 83 99	Early Bronze Age	-0.082	-0.078	0.938		Yes	17.7	-0.4	0.633	-0.668	-0.668
* : Outside the core period for the Early Bronze Age

## Sheet: Sheet1
43	OxA-V-2172-16: 2761 +/- 31 (BPP)	(calibrates to: 970 - 840 BC (68%) / 1000 - 830 BC (95%))	Late Bronze Age
67	OxA-V-2197-53: 4367 +/- 36 (BPP)	(calibrates to: 3020 - 2920 BC (65%) / 3100 - 2900 BC (95%))	Middle Neolithic
76	SUERC-31850 (GU-22610): 1270 +/- 30 (BPP)	(calibrates to: AD 680 to 780 (68%) / AD 660 to 860 (95%))	Anglo Saxon
95	OxA-V-2199-32: 4422 +/- 30 (BPP)	(calibrates to: 3270 - 2940 BC (68%) / 3330 - 2920 BC (95%))	Middle Neolithic
106	OxA-V-2199-36: 5028 +/- 30 (BPP)	(calibrates to: 3940 - 3770 BC (68%) / 3950 - 3710 BC (95%))	Early Neolithic
116	OxA-V-2199-17: 4906 +/- 32	(calibrates to: 3710 - 3650 BC (68%) / 3770 - 3640 BC (95%))	Early Neolithic
123	OxA-V-2199-20: 4855 +/- 32 (BPP)	(calibrates to: 3700 - 3630 BC (68%) / 3710 - 3530 BC (95%))	Early Neolithic
124	OxA-V-2199-21: 4903 +/- 31 (BPP)	(calibrates to: 3700 - 3650 BC (68%) / 3770 - 3630 BC (95%))	Early Neolithic
132	OxA-V-2228-41: 4157 +/- 29 (BPP)	(calibrates to: 2880 - 2670 BC (68%) / 2880 - 2630 BC (95%))	Late Neolithic
153	OxA-V-2271-28: 3156 +/- 28 (BPP)	(calibrates to: 1490 - 1400 BC (68%) / 1500 - 1390 BC (95%))	Middle Bronze Age
185	Not radiocarbon dated, but probably later than core period; provenance and associations are problematic and d13C is too positive		Probably Roman
214	SUERC-26173 (GU-19925): 4510 +/- 30 (BPP)	(calibrates to: 3350 - 3110 BC (68%) / 3360 - 3090 BC (95%))	Middle Neolithic
216	SUERC-26175 (GU-19927): 4455 +/- 30 (BPP)	(calibrates to: 3330 - 3020 BC (68%) / 3340 - 3010 BC (95%))	Middle Neolithic
247	Not radiocarbon dated, but probably later than core period; provenance and associations are problematic and d13C is too positive		Probably Roman or later
248	SUERC-31868 (GU-22622): 1255 +/- 30 (BPP)	(calibrates to: AD 680 to 780 (68%) / AD 670 to 870 (95%))	Anglo Saxon
249	SUERC-31869 (GU-22623): 2260 +/- 30 (BPP)	(calibrates to: 390 to 230 BC (68%) / 400 to 200 BC (95%))	Middle Iron Age
259	SUERC-31870 (GU-22624): 1490 +/- 30 (BPP)	(calibrates to: AD 540 to 610 (68%) / AD 460 to 650 (95%))	Anglo Saxon
283	SUERC-26202 (GU-19958): 3130 +/- 30 (BPP)	(calibrates to: 1450 - 1380 BC (68%) / 1500 - 1310 (95%))	Middle Bronze Age
292	SUERC-26183 (GU-19932): 4945 +/- 30 (BPP)	(calibrates to: 3770 - 3660 BC (68%) / 3790 - 3650 BC (95%))	Early Neolithic
293	SUERC-26184 (GU-19933): 4445 +/- 30 (BPP)	(calibrates to: 3320 - 3020 BC (68%) / 3340 - 2930 BC (95%))	Middle Neolithic
298	NZA-32505: 1887 +/- 25 (Wessex Archaeology, unpublished)	(calibrates to AD 70 - 140 (68%) / AD 60 - 220 (95%))	Roman
311	SUERC-26192 (GU-19938): 4760 +/- 30 (BPP)	(calibrates to: 3640 - 3520 BC (68%) / 3640 - 3380 (95%))	Early Neolithic
